# Supplementary material for: TROPPO: tissue-specific reconstruction and phenotype prediction using omics data
Source: Bioinform Adv. 2025 May 19;5(1):vbaf113. doi: 10.1093/bioadv/vbaf113 (PMC12179386; doi:10.1093/bioadv/vbaf113)
Supplement: vbaf113_Supplementary_Data [file vbaf113_supplementary_data.zip]

Archive with 6 entries (6 files):
- Supplementary_File_1.pdf
- Supplementary_File_2.pdf
- Supplementary_File_3.pdf
- Supplementary_File_4.pdf
- Supplementary_File_5_mcf7_case_study.rar
- Supplementary_File_6_covid19_case_study.rar
